# Supplementary material for: General medical publications during COVID-19 show increased dissemination despite lower validation
Source: PLoS One. 2021 Feb 2;16(2):e0246427. doi: 10.1371/journal.pone.0246427 (PMC7853485; doi:10.1371/journal.pone.0246427)
Supplement: S1 Dataset — (XLSX) [file pone.0246427.s001.xlsx]

## Sheet: Description
	S1. Dataset
	This is the data set for: General Medical Publications During COVID-19 Show Increased Dissemination Despite Lower Validation
	This data has been made available by Benjamin Steinberg (benjamin.steinberg@sickkids.ca) on behalf of all co-authors.
	Please contact Benjamin Steinberg if you plan use these data for analyses for publication purposes.

## Sheet: Data
				Peer review process			Study characteristics						Publication characteristics				Impact
Article ID	Unique Identifier	Date citation reviewed	Journal	Submission date	Publication date (yyyy-mm-dd)	Publication time (days)	Study design	Study pre-registered (Y/N)	Industry funding (Y/N)	Number of study sites	Blinded (Y/N)	Randomized (Y/N)	Number of authors	Female first or corresponding author (Y/N)	Word count	Number of citations within article	Number of reads	Number of citations	Number of Tweets	Category
1	32302082	2020-07-21	NEJM		2020-04-17		Case report or series	N	N	4	N	N	12	Y	628	4	260538	112	1181	COVID
4	32348640	2020-07-21	NEJM		2020-04-29		Cohort/Prospective observational study	N	N	6	N	N	20	N	507	5	116888	0	1113	COVID
5	32275293	2020-07-21	JAMA		2020-04-10		Cohort/Prospective observational study	N	Not reported / unknown	2	N	N	3	Y	757	6	46370	2	247	COVID
6	32348641	2020-07-21	NEJM		2020-07-02		Case report or series	N	N	2	N	N	5	Y	673	0	133216	37	424	COVID
7	32343497	2020-07-21	NEJM		2020-07-02		Cohort/Prospective observational study	N	N	18	N	N	46	N	333	5	72543	64	264	COVID
8	32302081	2020-07-21	NEJM		2020-04-17		Case report or series	N	N	6	N	N	15	N	377	3	154695	70	759	COVID
9	32275812	2020-07-21	NEJM		2020-04-10		Cohort/Prospective observational study	N	Y	36	N	N	56	N	2601	29	1416025	274	11669	COVID
11	32215581	2020-07-21	JAMA		2020-03-26		Case report or series	N	N	3	N	N	7	Y	715	4	137588	70	1276	COVID
12	32338732	2020-07-22	JAMA		2020-04-27		Cohort/Prospective observational study	N	N	2	N	N	4	N	616	2	63501	4	1005	COVID
13	32329975	2020-07-22	NEJM		2020-04-24		Cohort/Prospective observational study	N	N	1	N	N	18	N	571	4	89863	51	393	COVID
14	32347898	2020-07-22	JAMA		2020-04-29		Cohort/Prospective observational study	N	N	6	N	N	7	N	735	6	79410	9	663	COVID
16	32250385	2020-07-22	JAMA		2020-04-06		Case report or series	N	N	22	N	N	21	N	2810	12	324698	165	2865	COVID
17	32322102	2020-07-22	Nature	2020-03-21	2020-04-22	32	Other	N	N	6	N	N	7	Y	2198	55	95000	28	920	COVID
18	32320003	2020-07-22	JAMA		2020-04-22		Case report or series	N	N	3	N	N	6	Y	2150	13	838602	122	8832	COVID
19	32320008	2020-07-22	JAMA		2020-04-22		Cohort/Prospective observational study	N	N	4	N	N	7	N	689	6	112403	16	1526	COVID
20	32301962	2020-07-22	JAMA		2020-04-17		Cohort/Prospective observational study	N	N	3	N	N	7	N	678	6	67805	3	599	COVID
21	32293646	2020-07-22	JAMA		2020-04-15		Cohort/Prospective observational study	N	N	3	N	N	5	N	704	3	104479	13	1159	COVID
22	32275295	2020-07-22	JAMA		2020-04-10		Cohort/Prospective observational study	N	N	5	N	N	12	N	3236	32	146135	25	2420	COVID
23	32250394	2020-07-22	JAMA		2020-04-06		Cohort/Prospective observational study	N	N	1	N	N	3	Y	662	6	57460	4	453	COVID
24	32232421	2020-07-22	JAMA		2020-03-31		Cohort/Prospective observational study	N	N	3	N	N	7	N	723	3	73893	3	579	COVID
25	32129805	2020-07-22	JAMA		2020-03-04		Case report or series	N	N	2	N	N	7	N	708	5	498184	140	3080	COVID
26	32329797	2020-07-22	JAMA		2020-04-24		Cohort/Prospective observational study	N	N	1	N	N	4	Y	652	5	61522	8	739	COVID
27	32219428	2020-07-22	JAMA		2020-03-27		Case report or series	N	N	2	N	N	27	Y	2601	23	1030399	127	38872	COVID
28	32215589	2020-07-22	JAMA		2020-03-26		Case report or series	N	N	2	N	N	7	Y	689	6	199988	50	1060	COVID
29	32202608	2020-07-22	JAMA		2020-03-23		Cohort/Prospective observational study	N	N	4	N	N	5	Not reported / unknown	673	3	18738	2	38	COVID
30	32191259	2020-07-22	JAMA		2020-03-19		Case report or series	N	N	3	N	N	7	Y	707	5	367482	118	1530	COVID
31	32159775	2020-07-14	JAMA		2020-03-11		Cohort/Prospective observational study	N	N	3	N	N	7	Not reported / unknown	667	4	467275	197	3177	COVID
32	32125362	2020-07-14	JAMA		2020-03-03		Case report or series	N	N	4	N	N	27	N	1874	18	224714	144	899	COVID
41	32302078	2020-07-14	NEJM		2020-06-11		Case report or series	N	N	1	N	N	21	Not reported / unknown	606	3	217492	111	964	COVID
42	32302077	2020-07-14	NEJM		2020-06-18		Case report or series	N	N	6	N	N	11	Not reported / unknown	582	5	92988	37	309	COVID
46	32327757	2020-07-14	Nature	2020-03-14	2020-04-23	40	Case report or series	N	N	22	N	N	100	Not reported / unknown	3759	38	35000	6	226	COVID
48	32289214	2020-07-14	NEJM		2020-06-11		Cohort/Prospective observational study	N	Y	7	N	N	41	N	3713	16	366908	87	14965	COVID
68	32282022	2020-07-06	JAMA		2020-04-13		Systematic review (no meta-analysis)	N	N	3	N	N	4	N	6327	98	1003017	47	7124	COVID
114	32327758	2020-06-22	Nature	2020-03-10	2020-04-23	44	Basic biomedical research	N	N	94	N	N	14	N	1731	27	126000	49	1086	COVID
125	32329971	2020-07-13	NEJM		2020-04-24		Cohort/Prospective observational study	N	N	1	N	N	35	Y	4030	22	328698	126	5031	COVID
130	32227758	2020-07-13	NEJM		2020-03-30		Case report or series	N	N	9	N	N	18	N	4138	23	517998	280	1288	COVID
132	32220208	2020-07-13	NEJM		2020-03-27		Case report or series	N	N	1	N	N	31	N	3060	26	250872	130	1202	COVID
141	32284616	2020-07-13	Nature	2020-02-13	2020-03-19	35	Cohort/Prospective observational study	N	N	2	N	N	9	N	3031	31	281000	90	3721	COVID
143	32284614	2020-07-13	Nature	not available	2020-03-16	not available	Case report or series	N	N	1	N	N	14	N	1289	8	402000	103	4796	COVID
144	32284613	2020-07-13	Nature	2020-02-10	2020-03-13	32	Case report or series	N	N	4	N	N	16	Y	1887	10	329000	183	4436	COVID
145	32343504	2020-07-13	NEJM		2020-04-28		Case report or series	N	N	1	N	N	16	N	453	3	340560	178	2464	COVID
148	32296168	2020-07-13	Nature	2020-03-15	2020-04-15	31	Case-control	N	N	2	N	N	22	N	2423	17	546000	172	20671	COVID
151	32273611	2020-06-15	Nature	not available	2020-04-09	not available	Assay development	N	Not reported / unknown	7	N	N	11	N	2161	12	19000	3	336	COVID
159	32182409	2020-06-17	NEJM		2020-04-16		Basic biomedical research	N	Not reported / unknown	5	N	N	13	Y	656	5	4846115	652	26438	COVID
160	32334650	2020-06-17	Lancet		2020-04-23		Case report or series	N	N	1	N	N	4	N	544	0	64	2	183	COVID
162	32320556	2020-06-17	NEJM		2020-04-22		Case report or series	N	N	1	N	N	6	N	429	1	128503	5	339	COVID
163	32311318	2020-06-17	Lancet		2020-04-17		Narrative review	N	N	7	N	N	8	N	1867	30	324	14	1564	COVID
165	32251568	2020-06-17	NEJM		2020-05-07		Case report or series	N	N	1	N	N	5	N	438	5	122832	14	284	COVID
167	32187464	2020-06-17	NEJM		2020-05-07		RCT	N	N	11	N	Y	16	N	3721	26	1309497	437	9393	COVID
169	32334649	2020-06-24	Lancet		2020-04-23		Other	N	N	3	N	N	5	N	421	5	59	2	79	COVID
170	32333843	2020-06-17	Lancet		2020-04-22		Cohort/Prospective observational study	N	N	8	N	N	12	N	1071	3	98	4	422	COVID
171	32333840	2020-06-17	Lancet		2020-04-22		Case report or series	N	N	3	N	N	5	N	415	4	44	0	39	COVID
175	32325026	2020-06-17	Lancet		2020-04-17		Case report or series	N	N	5	N	N	10	Y	708	11	446	73	8237	COVID
177	32294340	2020-06-17	NEJM		2020-04-30		Case report or series	N	N	3	N	N	4	N	421	3	120778	21	372	COVID
178	32278362	2020-06-17	Lancet		2020-04-09		Narrative review	N	N	8	N	N	8	N	1532	28	162	22	532	COVID
187	32277878	2020-06-17	Lancet		2020-04-08		Other	N	N	2	N	N	4	Y	4036	34	338	25	3351	COVID
193	32247320	2020-06-17	Lancet		2020-04-02		Case report or series	N	N	9	N	N	7	Y	4192	80	175	14	817	COVID
197	32268022	2020-06-17	NEJM		2020-04-08		Case report or series	N	N	1	N	N	35	Y	401	1	484243	153	2141	COVID
198	32237670	2020-06-17	NEJM		2020-04-01		Case report or series	N	N	3	N	N	11	Y	500	1	92866	6	246	COVID
199	32227760	2020-06-17	NEJM		2020-03-30		Narrative review	N	N	5	N	N	6	N	2380	69	866804	216	2349	COVID
201	32187458	2020-06-17	NEJM		2020-03-18		Cohort/Prospective observational study	N	N	11	N	N	25	Y	433	4	730300	200	10023	COVID
211	32220277	2020-06-25	Lancet		2020-03-12		Other	N	N	2	Not reported / unknown	Not reported / unknown	2	N	2442	6	1256	20	7718	COVID
217	32187460	2020-06-30	NEJM		2020-03-12		Cohort/Prospective observational study	N	N	4	N	N	28	N	487	4	200724	21	143	COVID
218	32163697	2020-06-30	NEJM		2020-03-12		Cohort/Prospective observational study	N	N	7	N	N	23	N	504	4	551534	89	2412	COVID
228	32284616	2020-06-30	Nature	2020-02-13	2020-03-19	35	Other	N	N	2	N	N	9	N	4565	32	278000	66	3748	COVID
229	32284615	2020-06-30	Nature	not available	2020-03-17	not available	Basic biomedical research	N	N	6	N	N	5	N	2129	30	4810000	216	83972	COVID
230	32284614	2020-06-30	Nature	not available	2020-03-16	not available	Case-control	N	N	4	N	N	13	Y	1306	8	399000	66	4813	COVID
231	32284613	2020-06-30	Nature	2020-02-10	2020-03-13	32	Other	N	N	4	N	N	16	N	2138	10	327000	137	4426	COVID
232	32182409	2020-06-30	NEJM		2020-03-17		Basic biomedical research	N	N	5	N	N	13	Y	712	5	4898595	773	26390	COVID
236	32178768	2020-06-30	Lancet		2020-03-13		Case report or series	N	N	5	N	N	83	N	3689	22	645	22	1333	COVID
237	32171076	2020-06-30	Lancet		2020-03-11		Cohort/Prospective observational study	N	N	5	N	N	19	N	3575	37	4991	1170	16920	COVID
238	32151335	2020-06-30	Lancet		2020-03-23		Case report or series	N	N	5	N	N	14	N	3114	19	2220	370	9703	COVID
240	32192580	2020-06-30	Lancet		2020-03-17		Case report or series	N	N	10	N	N	68	Y	2598	17	549	37	315	COVID
241	32145185	2020-06-15	Lancet		2020-03-04		Narrative review	N	N	6	N	N	4	N	6670	143	591	19	156	COVID
244	32112714	2020-06-15	Lancet		2020-02-26		Systematic review (no meta-analysis)	N	N	1	N	N	7	Y	4935	44	Not available	235	Not available	COVID
252	32199075	2020-06-15	Lancet		2020-03-18		Other	N	N	1	N	N	4	N	3990	36	415	26	220	COVID
267	32338711	2020-07-22	JAMA		2020-04-27		Other	N	N	3	N	N	5	N	668	6	161032	2	1062	NONCOVID
269	32334655	2020-07-22	Lancet		2020-04-23		Other	N	N	4 pages of affiliations	N	N	Network with over 50 authors	Y	9790	53	19	0	84	NONCOVID
271	32211889	2020-07-22	JAMA		2020-03-25		Other	N	N	6	N	N	7	Y	729	6	33046	4	387	NONCOVID
274	32329798	2020-07-28	JAMA		2020-04-24		Narrative review	N	N	2	N	N	1	Y	1135	10	6503	0	104	NONCOVID
276	32219386	2020-07-22	JAMA		2020-03-27		RCT	Y	Y	32	Y	Y	39	N	3864	32	28312	5	284	NONCOVID
279	32313250	2020-07-22	Nature	2019-09-19	2020-04-20	214	Meta-analysis	N	N	3	N	N	6	N	3933	59	1432	1	28	NONCOVID
296	32219359	2020-07-22	JAMA		2020-03-27		RCT	Y	Y	8	Y	Y	11	N	3315	27	13558	4	54	NONCOVID
299	32207816	2020-07-22	JAMA		2020-03-24		Cohort/Prospective observational study	N	N	26	N	N	23	N	4029	20	15821	1	140	NONCOVID
330	32119034	2020-07-14	JAMA		2020-02-20		Meta-analysis	N	N	0	N	N	8	N	4253	116	7384	7	62	NONCOVID
338	32343890	2020-07-14	NEJM		2020-05-28		RCT	Y	Y	21	N	Y	21	Not reported / unknown	3129	27	24398	12	528	NONCOVID
341	32233338	2020-07-14	NEJM		2020-05-28		RCT	Y	Y	6	Y	Y	9	N	3542	37	22628	3	86	NONCOVID
344	32284590	2020-07-14	Nature	2019-10-11	2020-04-13	185	Cohort/Prospective observational study	Not reported / unknown	N	4	N	N	33	N	12935	74	19000	6	510	NONCOVID
346	32251406	2020-07-14	Nature	2019-07-08	2020-03-23	259	Basic biomedical research	N	N	20	N	N	21	N	8217	56	10000	3	99	NONCOVID
348	32222135	2020-07-14	NEJM		2020-05-21		RCT	Y	Y	550	Y	Y	22	N	3108	29	35151	10	209	NONCOVID
350	32341580	2020-07-14	Nature	2019-07-16	2020-04-27	286	Preclinical/animal research	N	N	23	N	N	56	Y	9244	59	5885	1	117	NONCOVID
351	32341579	2020-07-14	Nature	2019-07-11	2020-04-27	291	Basic biomedical research	N	N	24	N	N	30	Y	6521	49	4763	1	111	NONCOVID
352	32341578	2020-07-14	Nature	2019-09-25	2020-04-27	215	Preclinical/animal research	Y	N	13	N	N	38	Not reported / unknown	7459	43	8299	3	199	NONCOVID
353	32284589	2020-07-06	Nature	2019-11-12	2020-04-13	153	Basic biomedical research	N	N	5	N	N	14	Y	9261	64	2636	64	50	NONCOVID
354	32284588	2020-07-13	Nature	2019-08-14	2020-04-13	243	Preclinical/animal research	N	Y	7	N	N	15	Y	9157	69	4672	0	72	NONCOVID
355	32231295	2020-07-13	Nature	2019-05-05	2020-04-13	344	RCT	Y	Y	14	Y	Y	20	N	10344	80	2302	9	38	NONCOVID
356	32235883	2020-07-13	Nature	2019-05-06	2020-03-23	322	RCT	Y	Y	12	Y	Y	33	Y	5586	31	2104	1	16	NONCOVID
376	32284611	2020-07-13	Nature	2019-06-14	2020-03-16	276	Basic biomedical research	N	Y	11	N	N	30	N	9687	54	3355	3	48	NONCOVID
378	32197277	2020-07-13	NEJM		2020-04-16		RCT	Y	Y	11	Y	Y	11	N	4097	23	14561	11	29	NONCOVID
381	32284612	2020-07-13	Nature	2019-08-30	2020-04-16	230	Basic biomedical research	N	N	7	N	N	16	Y	6301	33	4625	4	102	NONCOVID
382	32273609	2020-07-13	Nature	2019-08-14	2020-04-07	237	Cohort/Prospective observational study	Y	Y	8	N	N	17	Y	5234	42	3794	4	83	NONCOVID
383	32273608	2020-07-13	Nature	2019-11-18	2020-04-09	143	Narrative review	N	N	4	N	N	3	Y	4960	98	4740	0	28	NONCOVID
387	32251405	2020-07-13	Nature	2019-07-21	2020-03-23	246	Cohort/Prospective observational study	N	Y	17	N	N	15	Y	6838	49	5160	2	190	NONCOVID
388	32251404	2020-07-13	Nature	2018-10-06	2020-03-23	534	Case-control	N	N	26	N	N	40	N	10272	60	4640	1	140	NONCOVID
390	32251400	2020-07-15	Nature	2019-05-27	2020-04-06	315	RCT	Y	N	16	N	Y	28	Y	9821	47	9885	8	364	NONCOVID
392	32235930	2020-07-15	Nature	2019-02-15	2020-03-23	402	RCT	Y	N	8	Y	Y	12	N	8547	70	4041	0	74	NONCOVID
431	32222135	2020-06-25	NEJM		2020-03-28		RCT	Y	Y	20	Y	Y	22	N	3194	29	33911	7	207	NONCOVID
432	32343890	2020-06-25	NEJM		2020-04-28		RCT	Y	Y	19	N	Y	20	N	3175	27	23067	2	527	NONCOVID
433	32233338	2020-06-26	NEJM		2020-03-31		RCT	Y	Y	9	Y	Y	9	N	3627	37	21750	1	83	NONCOVID
434	32334654	2020-06-26	Lancet		2020-04-23		Meta-analysis	Y	Y	23	N	N	16	N	3452	38	13	2	135	NONCOVID
438	32223113	2020-06-26	NEJM		2020-03-29		RCT	Y	Y	10	Y	Y	13	N	3126	14	22849	3	82	NONCOVID
440	32320566	2020-06-26	NEJM		2020-04-22		RCT	Y	Y	14	N	Y	14	N	3946	30	18808	7	127	NONCOVID
444	32348643	2020-07-15	NEJM		2020-04-30		Other	N	N	12	N	N	37	Y	3647	39	9557	0	632	NONCOVID
447	32315057	2020-07-15	JAMA		2020-02-24		RCT	Y	N	5	Y	Y	14	N	4195	39	14169	0	81	NONCOVID
448	32315049	2020-07-15	JAMA		2020-05-02		Case report or series	N	N	1	N	N	2	Y	692	5	21872	0	281	NONCOVID
450	32234534	2020-07-15	Lancet		2020-03-29		RCT	Y	Y	13	Y	Y	31	N	5035	25	0	9	101	NONCOVID
451	32197105	2020-07-15	Lancet		2020-03-17		RCT	Y	Y	19	Y	Y	26	Y	7337	32	23	4	109	NONCOVID
452	32197107	2020-07-15	Lancet		2020-03-17		RCT	Y	Y	8	Y	Y	19	Y	5328	25	13	2	358	NONCOVID
453	32161403	2020-07-15	Nature	2019-04-30	2020-11-03	553	Assay development	N	N	3	N	N	8	N	6411	29	4214	0	178	NONCOVID
454	32152582	2020-07-15	Nature	2019-01-06	2020-05-02	482	Basic biomedical research	N	N	5	N	N	6	N	3598	27	3177	2	107	NONCOVID
455	32343336	2020-07-15	JAMA		2020-04-28		Systematic review (no meta-analysis)	N	N	1	N	N	16	N	4199	54	15307	1	23	NONCOVID
456	32343335	2020-07-15	JAMA		2020-04-28		Systematic review (no meta-analysis)	N	N	3	N	N	6	Y	3795	56	4320	1	14	NONCOVID
458	32343321	2020-07-15	JAMA		2020-04-28		Other	N	N	4	N	N	6	N	670	6	2356	0	188	NONCOVID
459	32348648	2020-07-15	NEJM		2020-04-30		Case report or series	N	N	2	N	N	5	Y	2419	15	20689	0	19	NONCOVID
461	32348644	2020-07-15	NEJM		2020-04-30		Case report or series	N	N	4	N	N	5	N	2670	20	7633	0	888	NONCOVID
462	32315058	2020-07-15	JAMA		2020-02-24		Cohort/Prospective observational study	N	N	56	N	N	11	N	3328	40	4105	1	76	NONCOVID
463	32286748	2020-07-15	NEJM		2020-04-14		Basic biomedical research	N	N	35	N	N	35	N	2684	39	11123	5	94	NONCOVID
464	32223116	2020-07-15	NEJM		2020-03-29		RCT	Y	N	19	N	Y	29	N	3359	28	25224	7	82	NONCOVID
465	32305094	2020-07-15	Lancet		2020-04-16		RCT	Y	N	7	N	Y	13	Y	6688	34	12	1	17	NONCOVID
467	32305093	2020-07-15	Lancet		2020-05-28		RCT	Y	Y	26	N	Y	28	N	6655	30	20	3	48	NONCOVID
469	32171422	2020-07-16	Lancet		2020-12-03		RCT	Y	Y	22	N	Y	31	N	4995	41	19	1	95	NONCOVID
470	32145825	2020-07-16	Lancet		2020-05-03		RCT	Y	N	20	N	Y	24	Y	5175	29	51	14	497	NONCOVID
471	32334702	2020-07-16	Lancet		23/4/2020		RCT	Y	Y	12	N	Y	28	Y	7743	38	41	2	41	NONCOVID
472	32334703	2020-07-16	Lancet		23/4/2020		RCT	Y	Y	12	N	Y	17	N	4457	33	17	3	88	NONCOVID
482	32171078	2020-07-16	Lancet		2020-11-03		RCT	Y	N	37	N	Y	74	N	8280	36	43	3	171	NONCOVID
486	32320573	2020-07-16	NEJM		2020-04-23		Case report or series	N	N	1	N	N	4	N	3071	28	18206	1	8	NONCOVID
489	32320569	2020-06-19	NEJM		2020-04-23		Case-control	N	N	14	N	N	16	Y	2913	36	42301	3	74	NONCOVID
490	32320570	2020-06-19	NEJM		2020-04-23		Narrative review	N	Y	3	N	N	3	N	3227	48	15309	0	45	NONCOVID
493	32223112	2020-06-19	NEJM		2020-04-23		RCT	Y	Y	13	Y	Y	16	N	2995	17	69865	20	505	NONCOVID
494	32294353	2020-06-19	NEJM		2020-04-16		Case report or series	N	N	1	N	N	3	N	476	5	3216	0	10	NONCOVID
496	32294350	2020-06-19	NEJM		2020-04-16		Case report or series	N	N	3	N	N	4	N	3676	37	25545	0	91	NONCOVID
499	32294346	2020-06-19	NEJM		2020-04-16		RCT	Y	Y	3	N	Y	7	N	3725	34	14033	1	151	NONCOVID
500	32294347	2020-06-19	NEJM		2020-04-16		Narrative review	N	Y	1	N	N	1	N	3402	90	13193	0	75	NONCOVID
503	32187462	2020-06-19	NEJM		2020-04-16		RCT	Y	Y	9	Y	Y	12	N	3411	20	22125	13	132	NONCOVID
506	32209449	2020-06-19	Lancet		2020-03-22		RCT	N	N	29	Y	Y	16	N	4144	30	88	0	471	NONCOVID
507	32203691	2020-06-19	Lancet		2020-03-20		RCT	Y	N	15	Y	Y	16	N	3325	14	45	1	71	NONCOVID
508	32145827	2020-06-19	Lancet		2020-03-05		RCT	Y	N	20	Y	Y	16	Y	6132	37	21	1	52	NONCOVID
509	32286648	2020-06-19	JAMA		2020-04-14		Narrative review	N	N	4	N	N	2	N	5081	76	12400	0	52	NONCOVID
511	32268034	2020-06-19	NEJM		2020-04-09		Case report or series	N	N	3	N	N	9	N	479	5	1987	0	3	NONCOVID
513	32268031	2020-06-19	NEJM		2020-04-09		Case report or series	N	N	3	N	N	6	N	3703	24	15261	0	6	NONCOVID
516	32268028	2020-06-19	NEJM		2020-04-09		Narrative review	N	N	3	N	N	3	N	4110	75	24031	0	47	NONCOVID
517	32268027	2020-06-19	NEJM		2020-04-09		RCT	Y	N	5	Y	Y	8	Y	3455	42	24797	5	902	NONCOVID
522	32259236	2020-07-27	JAMA		2020-04-07		Systematic review (no meta-analysis)	N	N	22	N	N	16	N	2963	50	16471	1	20	NONCOVID
523	32259235	2020-06-19	JAMA		2020-04-07		Systematic review (no meta-analysis)	N	N	4	N	N	7	Y	4089	69	5548	2	6	NONCOVID
525	32259229	2020-06-19	JAMA		2020-04-07		Other	N	N	4	N	N	3	N	3712	32	4574	0	36	NONCOVID
526	32259228	2020-06-19	JAMA		2020-04-07		RCT	Y	Y	21	Y	Y	16	N	3704	18	3672	2	29	NONCOVID
527	32187457	2020-06-19	NEJM		2020-04-09		Cohort/Prospective observational study	Y	N	10	N	N	16	Y	4123	38	9557	10	44	NONCOVID
529	32222192	2020-06-19	Lancet		2020-03-28		Narrative review	N	Y	4	N	N	4	Y	4810	118	49	0	8	NONCOVID
532	32242366	2020-06-19	NEJM		2020-04-02		Cohort/Prospective observational study	N	N	6	N	N	13	N	425	5	1519	0	7	NONCOVID
537	32242358	2020-06-22	NEJM		2020-04-02		Cohort/Prospective observational study	Y	Y	21	N	N	25	N	4175	26	11200	12	99	NONCOVID
538	32242359	2020-06-22	NEJM		2020-04-02		Narrative review	N	N	2	N	N	2	N	2808	55	17895	0	24	NONCOVID
539	32242357	2020-06-22	NEJM		2020-04-02		Cohort/Prospective observational study	N	N	15	N	N	15	Y	3152	40	9098	3	74	NONCOVID
540	32242356	2020-06-22	NEJM		2020-04-02		Cohort/Prospective observational study	N	N	4	N	N	13	N	2725	36	9747	2	79	NONCOVID
541	32242355	2020-06-23	NEJM		2020-04-02		RCT	Y	N	1	N	Y	14	N	3344	27	31826	4	277	NONCOVID
546	32247396	2020-06-23	Lancet		2020-04-02		Systematic review (no meta-analysis)	N	N	2	N	N	2	N	6953	175	1294	0	26	NONCOVID
547	32247395	2020-06-23	Lancet		2020-04-02		Case report or series	N	N	1	N	N	2	N	486	0	0	0	3	NONCOVID
551	32199486	2020-06-23	Lancet		2020-03-19		Narrative review	N	N	12	N	N	11	N	5249	127	19	2	24	NONCOVID
552	32199484	2020-06-24	Lancet		2020-03-19		Meta-analysis	Y	N	3	N	N	4	N	4414	29	35	3	82	NONCOVID
553	32199485	2020-06-24	Lancet		2020-03-19		Case report or series	N	N	2	N	N	2	Y	356	0	6	0	1	NONCOVID
557	32178766	2020-06-24	Lancet		2020-03-13		RCT	Y	Y	9	Y	Y	12	N	5068	28	24	3	15	NONCOVID
558	32178765	2020-06-24	Lancet		2020-03-13		RCT	Y	Y	10	Y	Y	12	N	5153	31	30	3	23	NONCOVID
562	32125404	2020-06-24	JAMA		2020-03-03		Cohort/Prospective observational study	N	N	3	N	N	3	N	4352	31	11481	5	738	NONCOVID
563	32125403	2020-06-24	JAMA		2020-03-03		Cohort/Prospective observational study	N	N	5	N	N	4	Y	3509	25	5942	3	133	NONCOVID
564	32125402	2020-06-24	JAMA		2020-03-03		Cohort/Prospective observational study	N	N	10	N	N	22	N	6120	33	9142	6	458	NONCOVID
565	32125401	2020-06-24	JAMA		2020-03-03		Cohort/Prospective observational study	N	N	6	N	N	4	N	3794	21	20615	4	228	NONCOVID
567	32125392	2020-06-24	JAMA		2020-03-03		Cohort/Prospective observational study	N	N	3	N	N	5	N	664	6	2078	0	52	NONCOVID
571	32212527	2020-06-24	NEJM		2020-03-26		RCT	Y	N	7	N	Y	10	Y	490	5	2194	2	3	NONCOVID
572	32212518	2020-06-24	NEJM		2020-03-26		RCT	Y	Y	36	Y	Y	40	Y	4087	25	7733	2	31	NONCOVID
574	32212524	2020-06-24	NEJM		2020-03-26		Case report or series	N	N	6	N	N	5	N	3475	19	18022	0	14	NONCOVID
575	32212519	2020-06-24	NEJM		2020-03-26		RCT	Y	Y	16	Y	Y	18	N	3765	23	5647	1	19	NONCOVID
578	32212521	2020-07-07	NEJM		2020-03-26		Case report or series	N	N	2	N	N	2	N	168	0	12291	0	5	NONCOVID
580	32207774	2020-07-21	JAMA		2019-02-05		Systematic review (no meta-analysis)	N	N	5	N	N	8	N	4002	92	35805	18	919	NONCOVID
581	32207768	2020-07-21	JAMA		2020-02-25		Cohort/Prospective observational study	Y	Y	47	Y	Y	17	N	4421	40	8246	6	159	NONCOVID
582	32207767	2020-07-21	JAMA		2020-01-07		RCT	Y	Y	4	Y	Y	19	N	4209	38	29224	6	326	NONCOVID
585	32207799	2020-07-21	JAMA		2020-03-24		Cohort/Prospective observational study	N	Y	4	N	N	8	N	3613	27	38699	4	3179	NONCOVID
587	32207798	2020-07-21	JAMA		2020-03-24		Other	N	N	3	N	N	4	Y	4184	39	5006	0	79	NONCOVID
588	32207797	2020-07-21	JAMA		2020-03-24		Cohort/Prospective observational study	N	N	14	N	N	10	N	4027	33	3435	1	11	NONCOVID
589	32207786	2020-07-21	JAMA		2020-03-24		Cohort/Prospective observational study	N	N	2	N	N	5	N	674	6	1710	0	7	NONCOVID
591	32181848	2020-07-21	JAMA		2020-03-17		Cohort/Prospective observational study	N	N	36	N	N	5	N	3453	34	2542	1	25	NONCOVID
593	32181847	2020-07-21	JAMA		2020-03-17		Cohort/Prospective observational study	N	N	4	N	N	5	N	2848	40	7333	2	31	NONCOVID
594	32181840	2020-07-21	JAMA		2020-03-17		Other	N	N	4	N	N	7	Y	635	6	787	0	17	NONCOVID
596	32171415	2020-07-07	Lancet		2020-03-12		Case report or series	N	N	1	N	N	3	Y	520	0	12	0	10	NONCOVID
601	32187473	2020-07-07	NEJM		2020-03-19		Case report or series	N	N	1	N	N	5	Y	3665	17	17640	2	19	NONCOVID
602	32187472	2020-07-07	NEJM		2020-03-19		Case report or series	N	N	1	N	N	2	Y	139	0	12235	0	1	NONCOVID
603	32187471	2020-07-07	NEJM		2020-03-19		Case report or series	N	N	1	N	N	2	Y	156	0	6547	0	1	NONCOVID
605	32187469	2020-07-07	NEJM		2020-03-19		RCT	Y	N	1	N	Y	12	N	2656	20	21037	3	96	NONCOVID
611	32154858	2020-07-21	JAMA		2020-03-10		Case-control	N	N	4	N	N	6	N	3513	32	2275	1	118	NONCOVID
612	32154851	2020-07-21	JAMA		2020-03-10		Case-control	N	N	4	N	N	7	Y	706	6	3951	0	49	NONCOVID
614	32130809	2020-07-21	NEJM		2020-03-19		RCT	Y	Y	115	Y	Y	27	Y	3462	23	10789	12	57	NONCOVID
615	32130806	2020-07-21	NEJM		2020-03-19		RCT	Y	Y	108	Y	Y	27	Y	3663	24	9227	12	95	NONCOVID
624	32145797	2020-06-15	Lancet		2020-03-05		Narrative review	N	N	20	N	N	30	N	6911	53	24	0	137	NONCOVID
625	32145796	2020-06-15	Lancet		2020-03-05		Narrative review	N	N	3	N	N	6	Y	5217	81	26	4	18	NONCOVID
631	32130813	2020-06-15	NEJM		2020-03-05		Cohort/Prospective observational study	N	N	7	N	N	18	Y	3726	27	44492	2	312	NONCOVID
632	32130815	2020-06-17	NEJM		2020-03-05		Narrative review	N	N	1	N	N	1	N	4173	94	31402	0	146	NONCOVID
640	32160664	2020-06-17	NEJM		2020-03-12		Narrative review	N	N	2	N	N	2	Y	3400	50	11676	1	101	NONCOVID
641	32160663	2020-06-17	NEJM		2020-03-12		Cohort/Prospective observational study	N	N	5	N	N	6	Y	3549	40	18881	2	199	NONCOVID
642	32160661	2020-06-17	NEJM		2020-03-12		RCT	N	N	10	Y	Y	18	N	3177	25	27826	8	183	NONCOVID
643	32160662	2020-06-17	NEJM		2020-03-12		Case report or series	N	N	2	N	N	16	Y	3387	34	6963	0	474	NONCOVID
646	32130814	2020-06-17	NEJM		2020-03-05		Cohort/Prospective observational study	N	Y	2	N	N	18	N	3590	42	13499	1	245	NONCOVID
647	32113502	2020-06-23	Lancet		2020-02-27		Narrative review	N	N	6	N	N	4	N	5991	143	53	0	81	NONCOVID
650	32227755	2020-06-23	NEJM		2020-04-09		RCT	N	Y	44	N	Y	56	N	3120	25	57512	40	348	NONCOVID
651	32227753	2020-06-23	NEJM		2020-04-09		Cohort/Prospective observational study	N	N	16	N	N	21	N	3772	32	20775	12	65	NONCOVID
652	32227756	2020-06-23	NEJM		2020-04-23		RCT	N	Y	21	N	Y	27	N	3256	18	31217	10	232	NONCOVID
653	32227754	2020-06-23	NEJM		2020-04-23		Cohort/Prospective observational study	N	N	9	N	N	13	N	3322	33	13311	5	67	NONCOVID
654	32207804	2020-06-23	JAMA		2020-03-24		Narrative review	N	N	2	N	N	6	N	3895	70	15979	3	48	NONCOVID
655	32259222	2020-06-23	JAMA		2020-04-07		Cohort/Prospective observational study	N	N	2	N	N	4	Y	709	5	1495	0	28	NONCOVID
657	32161412	2020-06-23	Nature	2019-05-11	2020-03-11	305	Basic biomedical research	Y	N	44	N	N	38	N	6558	65	5376	6	81	NONCOVID
658	32286644	2020-06-23	JAMA		2020-04-14		RCT	Y	N	8	N	Y	10	Y	3835	34	3795	1	108	NONCOVID
659	32286643	2020-06-23	JAMA		2020-04-14		RCT	Y	N	11	Y	Y	36	Y	3485	20	5079	0	29	NONCOVID
660	32286638	2020-06-23	JAMA		2020-04-14		Other	N	N	5	N	N	5	Y	690	6	3388	0	45	NONCOVID
661	32161411	2020-06-23	Nature	2019-08-24	2020-03-11	200	Materials/equipment	N	N	27	N	N	62	Y	6580	54	4341	3	91	NONCOVID
662	32161413	2020-06-23	Nature	2019-05-24	2020-03-11	292	Cohort/Prospective observational study	N	N	5	N	N	8	Y	5285	37	1980	1	73	NONCOVID
663	32161403	2020-06-30	Nature	2019-04-30	2020-03-11	316	Assay development	N	Y	3	N	N	8	N	11173	39	4068	0	180	NONCOVID
665	32152583	2020-06-30	Nature	2019-04-09	2020-03-09	335	Cohort/Prospective observational study	N	N	9	N	N	15	Y	9835	62	5799	1	350	NONCOVID
667	32152582	2020-06-30	Nature	2019-06-01	2020-03-09	282	Basic biomedical research	N	N	5	N	N	6	N	3282	27	3032	0	107	NONCOVID
668	32152581	2020-06-30	Nature	2019-07-05	2020-03-09	248	Materials/equipment	N	N	3	N	N	8	N	5428	41	2725	0	39	NONCOVID
669	32123386	2020-07-02	Nature	2019-07-19	2020-03-02	227	Assay development	N	Y	29	N	N	31	Y	5852	76	9230	8	314	NONCOVID
670	32123385	2020-07-02	Nature	2019-07-20	2020-03-02	226	Assay development	N	Y	12	N	N	15	Y	6262	46	10000	10	267	NONCOVID
671	32199487	2020-07-02	Lancet		2020-03-19		Narrative review	N	N	9	N	N	9	N	6382	125	23	2	18	NONCOVID
673	32187475	2020-07-02	NEJM		2020-03-19		Other	N	N	11	N	N	57	N	3595	26	3049	8	35	NONCOVID
679	30883054	2020-07-22	NEJM		2019-03-18		RCT	Y	N	18	N	Y	21	Y	3181	30	101550	29	742	OLD
680	31011208	2020-07-22	Nature	2019-01-16	2019-04-22	96	Basic biomedical research	N	N	11	N	N	34	Y	2722	44	16000	50	281	OLD
681	31011206	2020-07-22	Nature	2018-04-23	2019-04-22	364	Cohort/Prospective observational study	Y	N	12	N	N	19	Y	2484	46	14000	70	366	OLD
682	31011205	2020-07-22	Nature	2018-11-08	2019-04-22	165	Cohort/Prospective observational study	Y	Y	16	N	N	25	Y	4099	40	10000	55	204	OLD
683	31011203	2020-07-22	Nature	2018-04-13	2019-04-22	374	Cohort/Prospective observational study	N	N	12	N	N	24	Y	4305	64	9494	37	99	OLD
684	30911136	2020-07-22	Nature	2017-12-15	2019-03-25	465	Basic biomedical research	N	N	13	N	N	15	N	1244	35	12000	20	128	OLD
685	30911135	2020-07-22	Nature	2018-07-19	2019-03-25	249	Basic biomedical research	N	N	12	N	N	24	N	2977	45	15000	53	289	OLD
686	30935734	2020-07-22	Lancet		2019-04-27		Cohort/Prospective observational study	Y	N	37	N	N	50	N	5432	32	115	18	65	OLD
687	30833750	2020-07-22	Nature	2018-03-22	2019-03-04	347	Preclinical/animal research	N	Y	4	N	N	19	N	4896	56	43000	43	102	OLD
688	30833752	2020-07-22	Nature	2018-06-18	2019-03-04	259	Preclinical/animal research	N	N	15	N	N	31	Y	4369	60	21000	78	208	OLD
689	30878222	2020-07-22	Lancet		2019-04-13		RCT	Y	N	9	Y	Y	17	N	5504	31	200	21	235	OLD
690	30833749	2020-07-22	Nature	2018-02-04	2019-03-04	393	Preclinical/animal research	N	N	3	N	N	12	N	2745	36	7980	12	18	OLD
691	30917258	2020-07-22	NEJM		2019-03-28		RCT	Y	Y	11	N	Y	12	Y	3371	16	24501	24	145	OLD
692	30983590	2020-07-22	Lancet		2019-04-13		Narrative review	N	N	5	N	N	3	N	5471	131	168	25	27	OLD
693	30970186	2020-07-22	NEJM		2019-04-11		RCT	Y	Y	8	Y	Y	18	N	3721	31	22518	102	284	OLD
694	30936546	2020-07-22	Nature	2019-01-08	2019-04-01	83	Narrative review	N	N	5	N	N	3	Y	4540	99	6085	49	61	OLD
696	31011204	2020-07-22	Nature	2018-08-10	2019-04-22	255	Other	N	Y	8	N	N	42	Y	2399	27	11000	43	473	OLD
697	30982686	July 28. 2020	Lancet		2019-05-11		RCT	Y	Y	54	N	Y	57	N	4512	22	6	165	159	OLD
699	30948854	July 28. 2020	Nature	not available	2019-04-04	not available	Other	N	N	2	N	N	2	N	688	10	1787	1	21	OLD
700	30936544	2020-07-22	Nature	2018-02-19	2019-04-01	406	Basic biomedical research	N	N	8	N	N	21	N	4093	57	8850	17	31	OLD
701	30858617	2020-07-22	Nature	2018-06-22	2019-03-11	262	Case-control	N	N	25	N	N	17	Y	1773	48	6232	42	59	OLD
702	30833751	2020-07-22	Nature	2018-07-11	2019-03-04	236	Basic biomedical research	N	N	9	N	N	21	Y	2323	54	12000	20	93	OLD
703	30833748	2020-07-22	Nature	2018-06-18	2019-03-04	259	Preclinical/animal research	N	N	10	N	N	23	N	2622	41	34000	78	204	OLD
704	30853151	2020-07-22	Lancet		2019-04-03		RCT	Y	N	28	N	Y	34	N	4666	29	13	22	52	OLD
705	30874766	2020-07-22	JAMA		2019-03-15		RCT	Y	Y	19	N	Y	29	N	4376	34	70034	136	444	OLD
706	30874756	2020-07-22	JAMA		2019-03-19		Cohort/Prospective observational study	N	N	5	N	N	13	Y	4268	42	132717	39	2132	OLD
707	30990260	2020-07-22	NEJM		2019-06-13		RCT	Y	Y	21	Y	Y	24	N	3529	21	249994	641	1872	OLD
709	31011202	2020-07-22	Nature	2017-11-28	2019-04-22	510	Basic biomedical research	N	N	14	N	N	31	N	3917	78	21000	51	148	OLD
710	30962585	2020-07-22	Nature	2018-08-14	2019-04-08	237	Preclinical/animal research	N	N	7	N	N	15	Y	4112	63	24000	55	539	OLD
711	30936547	2020-07-22	Nature	2018-07-30	2019-04-01	245	Meta-analysis	N	N	29	N	N	35	N	4121	80	19000	83	432	OLD
712	31030987	2020-07-22	Lancet		2019-06-01		Meta-analysis	N	N	8	N	N	8	N	4439	68	226	67	322	OLD
713	30850112	2020-07-22	Lancet		2019-03-21		RCT	Y	N	9	N	Y	23	Y	4491	38	193	13	169	OLD
714	30912836	2020-07-22	JAMA		2019-03-26		RCT	Y	N	32	N	Y	31	N	3581	40	8376	24	100	OLD
716	30911133	2020-07-22	Nature	2018-10-23	2019-03-25	153	Basic biomedical research	N	N	5	N	N	8	Y	1664	34	47000	226	1165	OLD
717	30948284	2020-07-22	Lancet		2019-05-04		RCT	Y	N	3	N	Y	8	Y	5850	31	321	32	265	OLD
718	31018069	2020-07-22	NEJM		2019-04-25		Cohort/Prospective observational study	Y	Y	11	N	N	18	Y	2868	21	15675	52	320	OLD
719	30964529	2020-07-22	JAMA		2019-04-09		Cohort/Prospective observational study	N	Y	8	N	N	28	N	4134	14	16827	53	151	OLD
720	30936548	2020-07-22	Nature	2018-05-29	2019-10-29	518	Meta-analysis	N	N	31	N	N	39	N	4906	81	19000	78	425	OLD
722	31034184	2020-07-22	NEJM		2019-08-15		RCT	Y	Y	14	Y	Y	15	N	3349	19	39735	28	187	OLD
723	30955975	2020-07-22	Lancet		2019-05-04		Cohort/Prospective observational study	N	N	10	N	N	21	Y	5717	29	321	57	2072	OLD
724	30907987	2020-07-22	NEJM		2019-03-23		RCT	Y	N	23	Y	Y	34	Y	2810	11	31685	45	287	OLD
725	30904263	2020-07-22	Lancet		2019-03-20		Narrative review	N	N	63	N	N	77	N	28371	434	326	67	404	OLD
726	30865797	2020-07-22	NEJM		2019-03-14		Cohort/Prospective observational study	N	Y	9	N	N	13	N	2850	24	28060	36	207	OLD
727	31030986	2020-07-14	Lancet		2019-05-25		RCT	N	N	93	Y	Y	11	N	5728	36	112	28	254	OLD
728	31006575	2020-07-14	Lancet		2019-04-18		RCT	Y	N	120	Y	Y	17	Y	7012	33	89	13	40	OLD
729	31005385	2020-07-14	Lancet		2019-04-17		RCT	Y	N	30	N	Y	15	N	5841	30	329	30	265	OLD
730	31000194	2020-07-14	Lancet		2019-04-15		Cohort/Prospective observational study	N	N	1	N	N	24	Y	5014	45	92	20	161	OLD
731	30961907	2020-07-14	Lancet		2019-05-05		Cohort/Prospective observational study	N	N	6	N	N	25	N	5178	44	140	16	302	OLD
732	30936549	2020-07-15	Nature	2017-09-14	2019-04-01	564	Cohort/Prospective observational study	N	N	43	N	N	67	Not reported / unknown	14717	85	20000	34	62	OLD
733	30907933	2020-07-15	JAMA		2019-03-25		Other	N	N	0	N	N	4	Y	693	6	3374	9	65	OLD
734	30903796	2020-07-15	JAMA		2019-03-23		RCT	Not reported / unknown	Y	206	Y	Y	10	N	4438	32	40651	44	233	OLD
736	30876706	2020-07-15	Lancet		2019-03-12		Other	N	N	20	N	N	24	N	10439	30	544	35	637	OLD
737	30874716	2020-07-15	JAMA		2019-03-15		RCT	Y	N	126	Y	Y	12	N	4690	24	37147	48	262	OLD
738	30865791	2020-07-15	NEJM		2019-03-28		RCT	Y	N	16	Y	Y	19	N	4161	22	58209	67	211	OLD
739	30860560	2020-07-15	JAMA		2019--3-12		Cohort/Prospective observational study	Not reported / unknown	N	5	N	N	6	Y	4943	38	9406	8	92	OLD
741	30842675	2020-07-15	Nature	2018-05-03	2019-03-06	307	Cohort/Prospective observational study	N	N	9	N	N	18	Not reported / unknown	12048	43	18000	32	617	OLD
743	31030981	2020-07-15	Lancet		2019-04-25		RCT	Y	N	8	N	Y	27	N	5392	32	335	54	595	OLD
744	30910320	2020-07-15	Lancet		2019-03-22		RCT	Y	N	8	Y	Y	15	Not reported / unknown	8443	30	294	27	214	OLD
745	30893534	2020-07-15	NEJM		2019-03-21		Cohort/Prospective observational study	Y	N	18	N	N	23	Y	3969	33	63568	45	1009	OLD
746	30851879	2020-07-15	Lancet		2019-03-06		RCT	Y	N	9	N	Y	18	Y	7646	33	156	53	249	OLD
747	30883055	2020-07-15	NEJM		2019-04-18		RCT	Y	Y	19	N	Y	22	N	4738	31	189376	217	689	OLD
748	30883057	2020-07-16	NEJM		2019-04-11		RCT	Y	Y	1	N	Y	38	Not reported / unknown	2977	28	88401	58	667	OLD
749	30883050	2020-07-16	NEJM		2019-06-20		RCT	Y	Y	10	Y	Y	22	Not reported / unknown	3718	33	42413	22	175	OLD
750	30874754	2020-07-16	JAMA		2019-03-19		RCT	Y	Y	4	N	Y	12	Y	3509	31	13278	8	95	OLD
751	30855741	2020-07-16	NEJM		2019-03-07		RCT	Y	N	6	N	Y	22	N	3490	38	17104	9	130	OLD
752	30970187	2020-07-16	NEJM		2019-04-11		Basic biomedical research	N	N	5	N	N	14	N	4531	32	8947	21	62	OLD
753	31012935	2020-07-16	JAMA		2019-04-23		Other	Not reported / unknown	N	4	N	N	7	Y	3556	38	8058	15	153	OLD
754	30982687	2020-07-16	Lancet		2019-04-11		RCT	Not reported / unknown	N	10	N	Y	22	N	4980	30	534	221	618	OLD
755	30955977	2020-07-16	Lancet		2019-04-04		RCT	Y	Y	213	N	Y	15	N	6801	27	761	271	183	OLD
756	30883052	2020-07-16	NEJM		2019-04-25		RCT	Y	Y	69	N	Y	40	N	3245	27	35500	120	255	OLD
757	30995972	2020-07-16	Lancet		2019-04-14		RCT	Y	Y	689	Y	Y	18	Not reported / unknown	6165	25	279	51	253	OLD
758	30842678	2020-07-16	Nature	2018-03-21	2019-03-06	350	Preclinical/animal research	Not reported / unknown	N	15	N	N	19	Not reported / unknown	8601	44	9562	16	26	OLD
760	30969503	2020-07-16	NEJM		2019-04-25		Case report or series	N	N	1	N	N	15	Y	2731	12	32686	69	253	OLD
761	30946553	2020-07-16	NEJM		2019-04-25		Case report or series	Y	N	1	N	N	15	Y	3946	21	31781	76	411	OLD
764	30969506	2020-07-16	NEJM		2019-05-02		Case-control	N	Y	9	N	N	18	Y	3401	28	26963	27	291	OLD
765	30912838	2020-07-16	JAMA		2019-03-26		RCT	Y	N	17	Y	Y	30	N	3912	17	6470	22	111	OLD
766	30910324	2020-07-16	Lancet		2019-03-22		Cohort/Prospective observational study	Not reported / unknown	N	1	N	N	20	N	4567	31	177	13	238	OLD
767	30865796	2020-07-16	NEJM		2019-03-14		RCT	Y	Y	125	Y	Y	8	Not reported / unknown	3447	16	41593	88	318	OLD
768	30883056	2020-07-16	NEJM		2019-05-16		RCT	Y	Y	181	Y	Y	27	Not reported / unknown	3403	23	44557	61	328	OLD
769	30883053	2020-07-16	NEJM		2019-05-02		RCT	Y	Y	86	N	Y	31	N	3246	21	66658	605	414	OLD
770	30964527	2020-07-16	JAMA		2019-04-09		RCT	Y	Y	11	Y	Y	28	Y	4503	34	13623	27	165	OLD
771	30990550	2020-07-16	JAMA		2019-04-16		RCT	Y	N	9	Y	Y	14	N	5102	21	7801	7	86	OLD
772	30995372	2020-07-16	NEJM		2019-04-18		Cohort/Prospective observational study	Y	N	2	N	N	31	Y	3521	31	25318	39	993	OLD
776	30835300	2020-07-16	JAMA		2019-03-05		Other	Not reported / unknown	N	3	N	N	4	N	718	6	10740	21	1655	OLD
777	31034381	2020-06-15	Lancet		2019-04-27		Case report or series	N	Not reported / unknown	1	N	N	2	N	382	0	10	1	3	OLD
778	31034380	2020-06-15	Lancet		2019-04-27		Narrative review	N	Not reported / unknown	2	N	N	2	N	5500	150	5620	89	156	OLD
784	31030984	2020-06-15	Lancet		2019-06-01		Case-control	Not reported / unknown	N	200	N	N	210	N	6757	39	523	34	248	OLD
785	31026015	2020-06-15	JAMA		2019-05-28		Narrative review	Not reported / unknown	N	1	N	N	2	N	1194	10	24713	6	423	OLD
786	31021387	2020-06-15	JAMA		2019-05-28		Other	Not reported / unknown	N	1	N	N	3	Y	1003	10	29287	1	151	OLD
788	31018073	2020-06-15	NEJM		2019-04-25		Case report or series	N	N	1	N	N	4	N	3512	18	19541	0	97	OLD
791	31018070	2020-06-30	NEJM		2019-04-25		Narrative review	N	N	1	N	N	3	N	4448	106	26293	9	604	OLD
795	31012939	2020-06-30	JAMA		2019-04-23		Other	Not reported / unknown	Not reported / unknown	4	N	N	4	N	6832	43	16851	10	57	OLD
797	31012934	2020-06-30	JAMA		2019-04-23		Cohort/Prospective observational study	Y	N	14	N	N	10	Y	4141	39	19620	20	312	OLD
798	31012933	2020-06-30	JAMA		2019-04-23		RCT	Not reported / unknown	N	15	Y	Y	16	Y	3842	33	5661	4	54	OLD
800	31011207	2020-06-30	Nature	2018-08-29	2019-04-22	236	Cohort/Prospective observational study	Y	Y	3	N	N	36	N	5647	40	30000	34	198	OLD
802	31009043	2020-06-30	JAMA		2019-05-21		Narrative review	N	N	2	N	N	2	Y	1243	10	40731	6	1542	OLD
808	31006573	2020-06-30	Lancet		2019-05-18		Meta-analysis	Y	N	2	N	N	6	N	5787	90	82	15	89	OLD
809	31005386	2020-06-30	Lancet		2019-05-25		RCT	Y	N	24	N	Y	16	N	6922	31	237	25	144	OLD
814	30995379	2020-07-27	NEJM		2019-04-18		Case report or series	Not reported / unknown	Not reported / unknown	7	N	N	21	Y	757	5	2951	22	48	OLD
818	30995375	2020-06-30	NEJM		2019-04-18		Narrative review	N	N	2	N	N	1	N	3346	62	21644	12	339	OLD
819	30995374	2020-06-30	NEJM		2019-04-18		Other	N	N	3	N	N	3	N	3386	34	5487	19	58	OLD
820	30995373	2020-06-30	NEJM		2019-04-18		Other	Y	Y	8	N	N	20	Y	2924	25	9848	12	79	OLD
822	30995369	2020-06-30	NEJM		2019-04-18		Case report or series	N	N	3	N	N	3	Y	1777	5	24109	7	882	OLD
825	30990556	2020-06-06	JAMA		2019-04-16		Other	Not reported / unknown	N	19	N	N	17	Y	3702	26	10232	6	19	OLD
826	30990555	2020-06-06	JAMA		2019-04-16		Systematic review (no meta-analysis)	Y	N	3	N	N	6	Y	5043	50	6468	6	14	OLD
828	30990549	2020-06-16	JAMA		2019-03-06		RCT	Y	Y	3	N	Y	2	N	3394	24	56772	27	966	OLD
864	30964528	2020-06-16	JAMA		2019-03-03		Cohort/Prospective observational study	Y	Y	16	N	N	31	N	4165	26	14832	46	168	OLD
865	30964526	2020-06-20	JAMA		2019-02-18		RCT	Y	Y	3	Y	Y	7	N	3888	32	14050	16	171	OLD
879	30948286	2020-07-17	Lancet		2020-01-04		RCT	Y	N	8	N	Y	15	N	6810	33	117	12	71	OLD
881	30946551	2020-07-17	NEJM		2020-03-04		Other	N	N	11	N	N	14	N	3119	22	17648	62	169	OLD
888	30943337	2020-07-17	NEJM		2019-04-04		RCT	Y	N	10	Y	Y	23	N	3478	23	14218	22	60	OLD
896	30938796	2020-07-17	JAMA		2019-02-21		Cohort/Prospective observational study	Y	N	11	N	N	14	N	4341	33	12252	43	156	OLD
898	30938788	2020-07-17	JAMA		2019-01-15		Other	N	N	2	N	N	2	N	594	6	4723	2	25	OLD
904	30935737	2020-07-18	Lancet		2019-03-29		RCT	Y	N	18	N	Y	23	N	6709	54	116	24	147	OLD
909	30929895	2020-07-18	Lancet		2019-03-28		RCT	Y	Y	20	Y	Y	19	N	5347	31	26	1	78	OLD
910	30929893	2020-07-18	Lancet		2019-03-28		Meta-analysis	Y	N	9	N	N	12	Y	5209	54	276	12	429	OLD
915	30917266	2020-07-18	NEJM		2019-03-28		Case report or series	N	N	1	N	N	4	Y	589	5	3499	5	82	OLD
921	30917259	2020-07-20	NEJM		2019-03-28		Other	N	N	5	N	N	6	N	3088	44	11042	2	54	OLD
924	30912837	2020-07-20	JAMA		2019-02-19		Cohort/Prospective observational study	N	N	15	N	N	19	N	4177	39	6981	14	51	OLD
925	30912825	2020-07-20	JAMA		2019-01-15		Other	N	N	1	N	N	4	N	685	6	2487	5	15	OLD
926	30911134	2020-07-20	Nature	2018-03-15	2019-03-25	375	Basic biomedical research	N	N	18	N	N	43	Y	7439	55	12000	39	145	OLD
929	30910321	2020-06-24	Lancet		2019-03-22		RCT	Y	N	6	Y	Y	14	N	5913	40	156	12	37	OLD
931	30910306	2020-06-24	Lancet		2019-03-21		Narrative review	N	N	4	N	N	4	Y	5517	147	1000	65	27	OLD
942	30904262	2020-06-24	Lancet		2019-03-20		Narrative review	N	N	4	N	N	3	Y	6562	178	1103	41	175	OLD
947	30894272	2020-06-24	Lancet		2019-03-14		Narrative review	N	N	10	N	N	10	Y	6271	85	117	5	31	OLD
948	30894271	2020-06-24	Lancet		2019-03-14		Narrative review	N	N	12	N	N	12	N	8025	109	183	4	61	OLD
956	30893540	2020-06-24	NEJM		2019-03-21		Case report or series	N	N	3	N	N	4	N	3790	47	19333	2	42	OLD
960	30893536	2020-06-24	NEJM		2019-03-21		Narrative review	N	N	1	N	N	1	Y	3137	50	56069	32	227	OLD
961	30893535	2020-06-24	NEJM		2019-03-21		Case report or series	N	N	6	N	N	11	N	2543	25	8693	16	69	OLD
962	30893533	2020-06-24	NEJM		2019-03-21		Other	N	N	6	N	N	6	Y	3370	38	34037	21	589	OLD
964	30893530	2020-06-24	NEJM		2019-03-21		Case report or series	N	N	4	N	N	5	N	1596	3	6900	0	90	OLD
965	30888743	2020-06-24	NEJM		2019-03-28		RCT	Y	N	42	Y	Y	16	N	3132	40	39397	40	148	OLD
968	30886409	2020-06-24	Nature	2018-09-15	2019-03-18	184	Basic biomedical research	N	N	3	N	N	12	N	2780	24	7008	16	295	OLD
969	30883058	2020-06-24	NEJM		2019-05-02		RCT	Y	Y	20	Y	Y	16	N	3403	39	123542	677	1434	OLD
971	30883047	2020-06-24	NEJM		2019-05-09		RCT	Y	Y	5	Y	Y	9	N	3033	38	28732	30	227	OLD
974	30878228	2020-06-24	Lancet		2019-03-13		Narrative review	N	N	1	N	N	2	N	6208	148	197	37	27	OLD
975	30878226	2020-06-24	Lancet		2019-03-13		RCT	N	N	6	Y	Y	8	N	5448	28	125	18	33	OLD
976	30878225	2020-06-24	Lancet		2019-03-13		Other	N	N	4	N	N	6	N	6316	67	182	17	1160	OLD
977	30876707	2020-06-25	Lancet		2019-03-12		Cohort/Prospective observational study	N	N	6	N	N	9	Y	3555	32	115	5	69	OLD
980	30874755	2020-06-25	JAMA		2019-03-19		Cohort/Prospective observational study	N	Y	6	N	N	5	N	3144	107	16794	28	1433	OLD
981	30874747	2020-06-25	JAMA		2019-03-19		Cohort/Prospective observational study	N	N	2	N	N	5	Y	693	6	2017	7	34	OLD
985	30871722	2020-06-26	Lancet		2019-03-11		Narrative review	N	N	4	N	N	6	Y	3619	34	154	14	645	OLD
987	30865802	2020-06-26	NEJM		2019-03-14		Case report or series	N	N	9	N	N	5	N	3765	21	23274	1	31	OLD
990	30865799	2020-06-26	NEJM		2019-03-14		Narrative review	N	N	2	N	N	3	N	3164	55	14020	14	511	OLD
991	30865798	2020-06-26	NEJM		2019-03-14		Cohort/Prospective observational study	N	N	3	N	N	4	Y	3218	33	9729	27	304	OLD
992	30865795	2020-06-26	NEJM		2019-03-14		RCT	Y	N	17	Y	Y	42	N	2644	25	31365	4	132	OLD
993	30865794	2020-06-26	NEJM		2019-03-14		RCT	Y	N	17	N	Y	25	Y	3253	30	52005	57	533	OLD
995	30862377	2020-06-26	Lancet		2019-03-09		RCT	Y	N	7	N	Y	13	N	5709	39	248	43	229	OLD
996	30860564	2020-06-26	JAMA		2019-03-12		Meta-analysis	N	Not reported / unknown	24	N	N	25	N	6947	137	19176	55	410	OLD
998	30860559	2020-06-26	JAMA		2019-03-12		Cohort/Prospective observational study	N	N	5	N	N	8	N	3066	38	21488	27	831	OLD
999	30860552	2020-06-26	JAMA		2019-03-12		RCT	Y	N	1	Y	Y	6	N	748	4	4346	5	21	OLD
1001	30860055	2020-06-26	Lancet		2019-03-07		RCT	Y	Y	17	Y	Y	24	N	3928	21	209	45	120	OLD
1008	30860031	2020-06-26	Lancet		2019-03-07		Systematic review (no meta-analysis)	N	N	3	N	N	4	N	6763	104	111	3	115	OLD
1009	30860030	2020-06-26	Lancet		2019-03-07		Systematic review (no meta-analysis)	N	N	4	N	N	4	Y	4784	135	143	3	5	OLD
1010	30860029	2020-06-26	Lancet		2019-03-07		Systematic review (no meta-analysis)	N	N	3	N	N	4	N	5260	104	384	39	84	OLD
1011	30860028	2020-06-26	Lancet		2019-03-07		Case report or series	N	N	2	N	N	3	Not reported / unknown	376	0	11	1	0	OLD
1012	30858616	2020-06-26	Nature	2018-01-05	2019-03-11	430	Basic biomedical research	N	N	10	N	N	17	Y	6815	35	10k	29	74	OLD
1013	30857647	2020-06-27	Lancet		2019-03-08		RCT	Y	Y	6	Y	Y	8	N	4858	33	75	7	65	OLD
1015	30855749	2020-06-27	NEJM		2019-03-07		Cohort/Prospective observational study	Y	Y	11	N	N	12	N	593	5	8054	28	104	OLD
1018	30855742	2020-06-27	NEJM		2019-03-07		Cohort/Prospective observational study	Y	N	7	N	N	18	N	3263	28	24614	22	137	OLD
1019	30855743	2020-06-27	NEJM		2019-03-07		RCT	Y	N	7	Y	Y	11	Y	3391	29	24388	27	183	OLD
1020	30855744	2020-06-27	NEJM		2019-03-07		Narrative review	N	N	1	N	N	1	N	3638	76	21875	39	279	OLD
1021	30855740	2020-06-27	NEJM		2019-03-07		RCT	Y	N	13	N	Y	17	N	3128	26	23045	16	320	OLD
1030	30837150	2020-07-07	Lancet		2019-03-02		Case report or series	N	N	1	N	N	7	N	365	0	15	2	240	OLD
1033	30835309	2020-07-21	JAMA		2019-03-05		RCT	Y	N	3	Y	Y	13	N	3737	36	8268	9	91	OLD
1035	30835308	2020-07-21	JAMA		2019-03-05		RCT	Y	N	5	Y	Y	9	N	3736	39	9136	13	73	OLD
1036	30835307	2020-07-21	JAMA		2019-03-05		RCT	Y	N	5	Y	Y	12	Y	3443	40	14031	19	251	OLD
1038	30833747	2020-07-21	Nature	2018-07-20	2019-03-04	227	Preclinical/animal research	N	N	1	N	N	23	N	2912	45	3665	15	51	OLD
1042	30830143	2020-07-21	JAMA		2019-03-04		Case report or series	N	N	1	N	N	2	N	995	10	5316	0	32	OLD
1043	30827784	2020-07-08	Lancet		2019-02-28		RCT	Y	N	21	N	Y	30	N	4166	30	144	45	59	OLD
1044	30827782	2020-07-08	Lancet		2019-02-28		RCT	Y	N	23	Y	Y	31	N	3554	26	52	20	29	OLD
1045	30827781	2020-07-21	Lancet		2019-02-28		Cohort/Prospective observational study	N	N	6	N	N	9	Y	2943	30	137	7	151	OLD
